# Supplementary material for: The Interaction Effect of the Design Parameters on the Water Absorption of the Hemp-Reinforced Biocarbon-Filled Bio-Epoxy Composites
Source: Int J Mol Sci. 2023 Mar 23;24(7):6093. doi: 10.3390/ijms24076093 (PMC10094122; doi:10.3390/ijms24076093)
Supplement: Supplementary file 1 [file ijms-24-06093-s001.zip]

Archive with 1 entries (1 files):
- ijms-2206154-supplementary.pdf
